# Supplementary material for: Conditionally reprogrammed normal and primary tumor prostate epithelial cells: a novel patient-derived cell model for studies of human prostate cancer
Source: Oncotarget. 2016 Dec 21;8(14):22741–58. doi: 10.18632/oncotarget.13937 (PMC5410259; doi:10.18632/oncotarget.13937)
Supplement: Supplementary file 2 [file oncotarget-08-22741-s002.xlsx]

## Sheet: Sheet1
Genes which are differentially expressed among classes:
Number of genes significant at 0.001 level of the univariate test: 98
Table 1 - Sorted by p-value of the univariate test.
The first 98 genes are significant at the nominal 0.001 level of the univariate test
	Parametric p-value	FDR	Geometric mean of intensities	Fold Change	Probe set	Anno-	Gene symbol	Description	Fold Change	DefinedGenelist
			(class Normal /class Tumor )	GUMC-30/GUMC-29		tations			GUMC-30/GUMC-29
27	0.0001092	0.013	0.35	2.85714	204734_at	Info	KRT15	keratin 15	2.85714	Cell Communication
1	3e-07	0.000963	0.36	2.77778	219885_at	Info	SLFN12	schlafen family member 12	2.77778
9	1.19e-05	0.00368	0.38	2.63158	209732_at	Info	CLEC2B	C-type lectin domain family 2, member B	2.63158
28	0.0001162	0.0133	0.39	2.5641	211122_s_at	Info	CXCL11	chemokine (C-X-C motif) ligand 11	2.5641	Cytokine-cytokine receptor interaction, Toll-like receptor signaling pathway
59	0.0003086	0.0168	0.41	2.43902	210163_at	Info	CXCL11	chemokine (C-X-C motif) ligand 11	2.43902	Cytokine-cytokine receptor interaction, Toll-like receptor signaling pathway
88	0.0007795	0.0284	0.42	2.38095	202238_s_at	Info	NNMT	nicotinamide N-methyltransferase	2.38095	Nicotinate and nicotinamide metabolism, immunology
49	0.0002627	0.0167	0.43	2.32558	204439_at	Info	IFI44L	interferon-induced protein 44-like	2.32558
3	3.4e-06	0.00312	0.44	2.27273	218217_at	Info	SCPEP1	serine carboxypeptidase 1	2.27273
18	3.89e-05	0.00694	0.49	2.04082	209656_s_at	Info	TMEM47	transmembrane protein 47	2.04082
44	0.0002238	0.0163	0.5	2	220014_at	Info	PRR16	proline rich 16	2
65	0.0003797	0.0186	0.5	2	209160_at	Info	AKR1C3	aldo-keto reductase family 1, member C3 (3-alpha hydroxysteroid dehydrogenase, type II)	2	Arachidonic acid metabolism, Metabolism of xenobiotics by cytochrome P450
17	3.58e-05	0.00676	0.51	1.96078	202833_s_at	Info	SERPINA1	serpin peptidase inhibitor, clade A (alpha-1 antiproteinase, antitrypsin), member 1	1.96078	Complement and coagulation cascades
21	7.35e-05	0.0112	0.51	1.96078	201310_s_at	Info	C5orf13	chromosome 5 open reading frame 13	1.96078
61	0.0003428	0.018	0.52	1.92308	209583_s_at	Info	CD200	CD200 molecule	1.92308
90	0.0008231	0.0292	0.53	1.88679	210933_s_at	Info	FSCN1	fascin homolog 1, actin-bundling protein (Strongylocentrotus purpuratus)	1.88679
16	3.56e-05	0.00676	0.54	1.85185	208747_s_at	Info	C1S	complement component 1, s subcomponent	1.85185	Classical Complement Pathway, Complement Pathway, Complement and coagulation cascades, immunology
46	0.0002481	0.0167	0.54	1.85185	204236_at	Info	FLI1	Friend leukemia virus integration 1	1.85185	gene_regulation, transcription, tsonc
45	0.0002381	0.0167	0.56	1.78571	212998_x_at	Info	NA	NA	1.78571
47	0.0002532	0.0167	0.56	1.78571	200986_at	Info	SERPING1	serpin peptidase inhibitor, clade G (C1 inhibitor), member 1	1.78571	Intrinsic Prothrombin Activation Pathway, Complement and coagulation cascades
64	0.0003648	0.0183	0.56	1.78571	202145_at	Info	LY6E	lymphocyte antigen 6 complex, locus E	1.78571	cell_cycle, cell_signaling
85	0.0007507	0.028	0.56	1.78571	200796_s_at	Info	MCL1	myeloid cell leukemia sequence 1 (BCL2-related)	1.78571	apoptosis, cell_cycle, cell_signaling
39	0.0001916	0.0157	0.57	1.75439	208729_x_at	Info	HLA-B	major histocompatibility complex, class I, B	1.75439	Antigen processing and presentation, Cell adhesion molecules (CAMs), Natural killer cell mediated cytotoxicity, Type I diabetes mellitus, immunology
40	0.0001963	0.0157	0.57	1.75439	206553_at	Info	OAS2	2'-5'-oligoadenylate synthetase 2, 69/71kDa	1.75439	immunology, misc
66	0.0003819	0.0186	0.57	1.75439	205569_at	Info	LAMP3	lysosomal-associated membrane protein 3	1.75439
71	0.000423	0.0191	0.57	1.75439	206082_at	Info	HCP5	HLA complex P5	1.75439
14	2.68e-05	0.00595	0.58	1.72414	204463_s_at	Info	EDNRA	endothelin receptor type A	1.72414	Role of EGF Receptor Transactivation by GPCRs in Cardiac Hypertrophy, Calcium signaling pathway, Neuroactive ligand-receptor interaction, development
73	0.0004411	0.0194	0.58	1.72414	212105_s_at	Info	DHX9	DEAH (Asp-Glu-Ala-His) box polypeptide 9	1.72414
84	0.0006763	0.0258	0.58	1.72414	211906_s_at	Info	SERPINB4	serpin peptidase inhibitor, clade B (ovalbumin), member 4	1.72414
87	0.0007694	0.0284	0.6	1.66667	204279_at	Info	PSMB9	proteasome (prosome, macropain) subunit, beta type, 9 (large multifunctional peptidase 2)	1.66667	Antigen Processing and Presentation
56	0.0002937	0.0168	0.61	1.63934	211911_x_at	Info	HLA-B	major histocompatibility complex, class I, B	1.63934	Antigen processing and presentation, Cell adhesion molecules (CAMs), Natural killer cell mediated cytotoxicity, Type I diabetes mellitus, immunology
55	0.0002896	0.0168	0.62	1.6129	211799_x_at	Info	HLA-C	major histocompatibility complex, class I, C	1.6129	Antigen processing and presentation, Cell adhesion molecules (CAMs), Natural killer cell mediated cytotoxicity, Type I diabetes mellitus, immunology
24	9.91e-05	0.013	0.63	1.5873	221087_s_at	Info	APOL3	apolipoprotein L, 3	1.5873
30	0.0001357	0.0142	0.64	1.5625	209619_at	Info	CD74	CD74 molecule, major histocompatibility complex, class II invariant chain	1.5625	Antigen Processing and Presentation, Antigen processing and presentation, immunology
52	0.0002758	0.0167	0.64	1.5625	214908_s_at	Info	TRRAP	transformation/transcription domain-associated protein	1.5625	Multi-step Regulation of Transcription by Pitx2
62	0.00035	0.0181	0.64	1.5625	210317_s_at	Info	YWHAE	tyrosine 3-monooxygenase/tryptophan 5-monooxygenase activation protein, epsilon polypeptide	1.5625	Cell cycle
29	0.0001338	0.0142	0.65	1.53846	204464_s_at	Info	EDNRA	endothelin receptor type A	1.53846	Role of EGF Receptor Transactivation by GPCRs in Cardiac Hypertrophy, Calcium signaling pathway, Neuroactive ligand-receptor interaction, development
54	0.0002833	0.0168	0.65	1.53846	211804_s_at	Info	CDK2	cyclin-dependent kinase 2	1.53846	CDK Regulation of DNA Replication, Cell Cycle: G1/S Check Point , Cyclin E Destruction Pathway, Cyclins and Cell Cycle Regulation, E2F1 Destruction Pathway, Estrogen-responsive protein Efp controls cell cycle and breast tumors growth, Influence of Ras and Rho proteins on G1 to S Transition, p53 Signaling Pathway, RB Tumor Suppressor/Checkpoint Signaling in response to DNA damage, Regulation of p2…
57	0.0002988	0.0168	0.66	1.51515	211823_s_at	Info	PXN	paxillin	1.51515	Focal adhesion, Leukocyte transendothelial migration, Regulation of actin cytoskeleton, VEGF signaling pathway, immunology
86	0.0007512	0.028	0.66	1.51515	202446_s_at	Info	PLSCR1	phospholipid scramblase 1	1.51515	Perou's- Intrinsic- Breast-Cancer-Genes
63	0.0003559	0.0181	0.67	1.49254	212107_s_at	Info	DHX9	DEAH (Asp-Glu-Ala-His) box polypeptide 9	1.49254
78	0.0005367	0.0221	0.67	1.49254	209823_x_at	Info	HLA-DQB1	major histocompatibility complex, class II, DQ beta 1	1.49254	Antigen processing and presentation, Cell adhesion molecules (CAMs), Type I diabetes mellitus, immunology
80	0.0006071	0.0241	0.67	1.49254	211656_x_at	Info	NA	NA	1.49254
48	0.0002561	0.0167	0.68	1.47059	205729_at	Info	OSMR	oncostatin M receptor	1.47059	Cytokine-cytokine receptor interaction, Jak-STAT signaling pathway
67	0.0003983	0.0187	0.69	1.44928	205296_at	Info	RBL1	retinoblastoma-like 1 (p107)	1.44928	Cyclins and Cell Cycle Regulation, METS affect on Macrophage Differentiation, Cell cycle, TGF-beta signaling pathway, cell_cycle
70	0.0004203	0.0191	0.69	1.44928	217436_x_at	Info	HLA-J	major histocompatibility complex, class I, J (pseudogene)	1.44928
89	0.0008053	0.029	0.69	1.44928	206133_at	Info	XAF1	XIAP associated factor 1	1.44928
74	0.0004971	0.0215	0.7	1.42857	215172_at	Info	NA	NA	1.42857
76	0.000529	0.0221	0.71	1.40845	211450_s_at	Info	MSH6	mutS homolog 6 (E. coli)	1.40845	Colorectal cancer
77	0.0005349	0.0221	0.71	1.40845	204457_s_at	Info	GAS1	growth arrest-specific 1	1.40845	Hedgehog signaling pathway
98	0.0009849	0.0323	0.71	1.40845	211849_s_at	Info	RNGTT	RNA guanylyltransferase and 5'-phosphatase	1.40845
94	0.0009234	0.0315	1.37	-1.37	203303_at	Info	DYNLT3	dynein, light chain, Tctex-type 3	-1.37
92	0.0008524	0.0296	1.39	-1.39	209460_at	Info	ABAT	4-aminobutyrate aminotransferase	-1.39	Alanine and aspartate metabolism, beta-Alanine metabolism, Butanoate metabolism, Glutamate metabolism, Propanoate metabolism, Valine, leucine and isoleucine degradation, immunology
75	0.0005031	0.0215	1.41	-1.41	209446_s_at	Info	C7orf44	chromosome 7 open reading frame 44	-1.41
95	0.0009319	0.0315	1.42	-1.42	212327_at	Info	LIMCH1	LIM and calponin homology domains 1	-1.42
81	0.0006102	0.0241	1.49	-1.49	203108_at	Info	GPRC5A	G protein-coupled receptor, family C, group 5, member A	-1.49
53	0.000276	0.0167	1.5	-1.5	213174_at	Info	TTC9	tetratricopeptide repeat domain 9	-1.5
38	0.0001914	0.0157	1.52	-1.52	202158_s_at	Info	CELF2	CUGBP, Elav-like family member 2	-1.52
43	0.0002201	0.0163	1.53	-1.53	219225_at	Info	PGBD5	piggyBac transposable element derived 5	-1.53
50	0.0002636	0.0167	1.53	-1.53	210064_s_at	Info	UPK1B	uroplakin 1B	-1.53	immunology
60	0.0003307	0.0177	1.53	-1.53	219115_s_at	Info	IL20RA	interleukin 20 receptor, alpha	-1.53	Cytokine-cytokine receptor interaction, Jak-STAT signaling pathway
31	0.0001367	0.0142	1.54	-1.54	219795_at	Info	SLC6A14	solute carrier family 6 (amino acid transporter), member 14	-1.54
51	0.0002673	0.0167	1.54	-1.54	209459_s_at	Info	ABAT	4-aminobutyrate aminotransferase	-1.54	Alanine and aspartate metabolism, beta-Alanine metabolism, Butanoate metabolism, Glutamate metabolism, Propanoate metabolism, Valine, leucine and isoleucine degradation, immunology
97	0.0009758	0.0323	1.54	-1.54	212328_at	Info	LIMCH1	LIM and calponin homology domains 1	-1.54
35	0.0001741	0.0157	1.56	-1.56	208539_x_at	Info	NA	NA	-1.56
33	0.0001552	0.0151	1.57	-1.57	202157_s_at	Info	CELF2	CUGBP, Elav-like family member 2	-1.57
36	0.0001901	0.0157	1.58	-1.58	205783_at	Info	KLK13	kallikrein-related peptidase 13	-1.58
25	0.0001017	0.013	1.61	-1.61	213172_at	Info	TTC9	tetratricopeptide repeat domain 9	-1.61
91	0.0008274	0.0292	1.63	-1.63	211538_s_at	Info	HSPA2	heat shock 70kDa protein 2	-1.63	immunology
68	0.0004028	0.0187	1.65	-1.65	213183_s_at	Info	CDKN1C	cyclin-dependent kinase inhibitor 1C (p57, Kip2)	-1.65	Cell cycle, cell_cycle, immunology, tsonc
23	9.09e-05	0.0127	1.66	-1.66	214599_at	Info	IVL	involucrin	-1.66	immunology
83	0.00066	0.0255	1.67	-1.67	221667_s_at	Info	HSPB8	heat shock 22kDa protein 8	-1.67	Perou's- Intrinsic- Breast-Cancer-Genes
22	9e-05	0.0127	1.68	-1.68	210065_s_at	Info	UPK1B	uroplakin 1B	-1.68	immunology
34	0.0001708	0.0157	1.68	-1.68	203571_s_at	Info	C10orf116	chromosome 10 open reading frame 116	-1.68
69	0.000403	0.0187	1.69	-1.69	219454_at	Info	EGFL6	EGF-like-domain, multiple 6	-1.69
41	0.0002034	0.0159	1.78	-1.78	206884_s_at	Info	SCEL	sciellin	-1.78
19	4.68e-05	0.0079	1.82	-1.82	204614_at	Info	SERPINB2	serpin peptidase inhibitor, clade B (ovalbumin), member 2	-1.82	Fibrinolysis Pathway
13	1.49e-05	0.00368	1.86	-1.86	220724_at	Info	CWH43	cell wall biogenesis 43 C-terminal homolog (S. cerevisiae)	-1.86
26	0.0001081	0.013	1.89	-1.89	219681_s_at	Info	RAB11FIP1	RAB11 family interacting protein 1 (class I)	-1.89
58	0.0003044	0.0168	1.93	-1.93	221024_s_at	Info	SLC2A10	solute carrier family 2 (facilitated glucose transporter), member 10	-1.93
6	6.3e-06	0.00312	1.94	-1.94	220723_s_at	Info	CWH43	cell wall biogenesis 43 C-terminal homolog (S. cerevisiae)	-1.94
7	6.8e-06	0.00312	1.96	-1.96	209173_at	Info	AGR2	anterior gradient homolog 2 (Xenopus laevis)	-1.96
15	2.78e-05	0.00595	1.96	-1.96	203962_s_at	Info	NEBL	nebulette	-1.96
96	0.0009748	0.0323	1.97	-1.97	202409_at	Info	NA	NA	-1.97
37	0.0001912	0.0157	2.04	-2.04	213844_at	Info	HOXA5	homeobox A5	-2.04	development
82	0.0006149	0.0241	2.17	-2.17	213796_at	Info	SPRR1A	small proline-rich protein 1A	-2.17
8	1.09e-05	0.00368	2.18	-2.18	218990_s_at	Info	SPRR3	small proline-rich protein 3	-2.18
32	0.0001435	0.0144	2.31	-2.31	203914_x_at	Info	HPGD	hydroxyprostaglandin dehydrogenase 15-(NAD)	-2.31
93	0.0008587	0.0296	2.41	-2.41	211548_s_at	Info	HPGD	hydroxyprostaglandin dehydrogenase 15-(NAD)	-2.41
79	0.0005743	0.0233	2.44	-2.44	220620_at	Info	CRCT1	cysteine-rich C-terminal 1	-2.44
2	2.6e-06	0.00312	2.54	-2.54	205422_s_at	Info	ITGBL1	integrin, beta-like 1 (with EGF-like repeat domains)	-2.54	angiogenesis
72	0.0004363	0.0194	2.56	-2.56	213350_at	Info	RPS11	ribosomal protein S11	-2.56	Ribosome
5	5.8e-06	0.00312	2.63	-2.63	222242_s_at	Info	KLK5	kallikrein-related peptidase 5	-2.63
20	5.19e-05	0.00833	2.93	-2.93	201884_at	Info	CEACAM5	carcinoembryonic antigen-related cell adhesion molecule 5	-2.93
10	1.28e-05	0.00368	3.02	-3.02	218435_at	Info	DNAJC15	DnaJ (Hsp40) homolog, subfamily C, member 15	-3.02
42	0.0002139	0.0163	3.06	-3.06	212224_at	Info	ALDH1A1	aldehyde dehydrogenase 1 family, member A1	-3.06	Retinol metabolism
12	1.4e-05	0.00368	3.45	-3.45	211657_at	Info	CEACAM6	carcinoembryonic antigen-related cell adhesion molecule 6 (non-specific cross reacting antigen)	-3.45
11	1.28e-05	0.00368	3.58	-3.58	213240_s_at	Info	KRT4	keratin 4	-3.58	Cell Communication, immunology
4	5.2e-06	0.00312	3.69	-3.69	203757_s_at	Info	CEACAM6	carcinoembryonic antigen-related cell adhesion molecule 6 (non-specific cross reacting antigen)	-3.69
